# Supplementary material for: Human migration is important in the international spread of exotic Salmonella serovars in animal and human populations
Source: Epidemiol Infect. 2013 Dec 16;142(11):2281–96. doi: 10.1017/S0950268813003075 (PMC4255324; doi:10.1017/S0950268813003075)
Supplement: Supplementary file 1 [file hygsup.zip]

Archive with 2 entries (2 files):
- S0950268813003075sup001.doc
- S0950268813003075sup002.doc
